# Supplementary material for: Accumulation of newly synthesized docosahexaenoic acid plays an essential role in heart regeneration
Source: Protein Cell. 2025 Aug 20;17(1):5–26. doi: 10.1093/procel/pwaf062 (PMC12888925; doi:10.1093/procel/pwaf062)
Supplement: pwaf062_Supplementary_Materials [file pwaf062_supplementary_materials.zip]

Archive with 3 entries (3 files):
- pwaf062_Supplementary Information.docx
- pwaf062_suppl_Supplementary_1.mp4
- pwaf062_suppl_Supplementary_2.mp4
